# Supplementary material for: SLFN11 Negatively Regulates Noncanonical NFκB Signaling to Promote Glioblastoma Progression
Source: Cancer Res Commun. 2022 Sep 13;2(9):966–78. doi: 10.1158/2767-9764.CRC-22-0192 (PMC9648417; doi:10.1158/2767-9764.CRC-22-0192)
Supplement: Supplementary Table S2 — lists putative SLFN11 binding partners detected after untreated and/or irradiated cells. [file crc-22-0192-s02.xlsx]

## Sheet: Sheet1
Supplementary Table S2: Putative SLFN11 binding partners detected after untreated and/or irradiated cells
DOX UT	DOX UT and DOX IR	DOX IR
PRDX5	SLN13	OTU7B
ABHEB	DNJA1	TRIP6
HPBP1	DNJA2	THUM3
EIF3I	PPP6	RCN2
PUR4	PLAK	TBK1
TRIPC	GCN1	RCN1
U2AF1	TRAF2	SC16A
NPM	PDLI7	PLCB3
	ERO1A	ARFG3
	ARL1	DNJC7
	RN213	RPGF2
	TXD17	ATG4B
	RSU1	DCK
	VATB2	DJB11
	RN114	NFKB2
	RINI	DCTP1
	PLD3	TRAF6
	BAG2	EF1B
	TGFI1	MILK1
	PDLI2	PRS6B
	LG3BP
	RAB7A
	SRP19
	CRIPT
	TOR2A
	MAP11
	TRAD1
	TOM1
	INO1
	PDLI3
	RIPK2
	MTNB
	PRKDC
	LTN1
	UBP2L
	APOL2
	CCS
	CPNE1
	ENY2
	TNPO1
	BCAT1
	DCTD
	ROCK2
	SYDC
	GANAB
	TSNAX
	SORCN
