# Supplementary material for: SLFN11 Negatively Regulates Noncanonical NFκB Signaling to Promote Glioblastoma Progression
Source: Cancer Res Commun. 2022 Sep 13;2(9):966–78. doi: 10.1158/2767-9764.CRC-22-0192 (PMC9648417; doi:10.1158/2767-9764.CRC-22-0192)
Supplement: Supplementary Table S3 — lists proteins that were found to bind SLFN11 before or after irradiation. [file crc-22-0192-s03.xlsx]

## Sheet: Annotation
Supplementary Table S3: Gene ontology of the proteins that bind SLFN11 before or after irradiation
Gene Symbol	Description	Protein Function (Protein Atlas)	Subcellular Location (Protein Atlas)	Canonical Pathways_x000D_	hsa04141 Protein processing in endoplas	GO:0001961 positive regulation of cytokin	GO:0051865 protein autoubiquitination	GO:1901699 cellular response to nitrogen	GO:0072594 establishment of protein local	GO:0006520 cellular amino acid metabolic	GO:0006401 RNA catabolic process	GO:0006417 regulation of translation	GO:0016197 endosomal transport
APIP	APAF1 interacting protein	Enzymes/ENZYME proteins/Lyases	Cytosol;Nucleoplasm(Approved)		0	0	1	0	0	1	0	0	0
APOL2	apolipoprotein L2		Cytosol;Nuclear bodies;Nucleoplasm(Approved)		0	0	0	0	0	0	0	0	0
ARL1	ADP ribosylation factor like GTPase 1		Golgi apparatus(Supported)		0	1	0	0	0	0	0	0	1
ATP6V1B2	ATPase H+ transporting V1 subunit B2	Transporters/Primary Active Transporters	Vesicles(Supported)		0	0	0	1	0	0	0	0	0
BAG2	BCL2 associated athanogene 2		Nucleoplasm(Supported)		1	1	0	0	0	0	0	0	0
BCAT1	branched chain amino acid transaminase 1	Enzymes/ENZYME proteins/Transferases		(M66)PID MYC ACTIV PATHWAY	0	0	0	0	0	1	0	0	0
CCS	copper chaperone for superoxide dismutase				1	0	0	0	0	0	0	0	0
CPNE1	copine 1		Nucleoplasm(Supported)Nuclear membrane(Approved)		0	1	0	0	0	0	0	0	0
CRIPT	CXXC repeat containing interactor of PDZ3 domain		Nucleoli;Nucleus(Supported)		0	0	0	0	0	0	0	0	0
DARS	aspartyl-tRNA synthetase	Enzymes/ENZYME proteins/Ligase	Cytosol(Enhanced)		0	0	0	0	0	1	0	0	0
DCTD	dCMP deaminase	Enzymes/ENZYME proteins/Hydrolases	Cytosol;Nucleoplasm(Approved)		0	0	0	0	0	0	0	0	0
DNAJA1	DnaJ heat shock protein family (Hsp40) member A1		Cytosol;Microtubules(Supported)	(M151)PID AR TF PATHWAY	1	1	0	0	1	0	0	0	0
DNAJA2	DnaJ heat shock protein family (Hsp40) member A2		Cytosol;Intermediate filaments;Nucleoli(Approved)		1	1	0	0	0	0	0	0	0
ENY2	ENY2 transcription and export complex 2 subunit	Transporters/Transporter channels and pores	Mitochondria;Nucleoplasm(Approved)		0	1	0	0	0	0	0	0	0
ERO1A	endoplasmic reticulum oxidoreductase 1 alpha				1	0	0	0	0	1	0	0	0
GANAB	glucosidase II alpha subunit	Enzymes/ENZYME proteins/Hydrolases	Cytosol;Endoplasmic reticulum;Nuclear membrane(Approved)		1	0	0	0	0	0	0	0	0
GCN1	GCN1 activator of EIF2AK4		Cytosol(Enhanced)		0	0	0	0	0	0	0	1	0
ISYNA1	inositol-3-phosphate synthase 1	Enzymes/ENZYME proteins/Isomerase	Cytosol;Nucleus(Approved)		0	0	0	0	0	0	0	0	0
JUP	junction plakoglobin		Cell Junctions;Plasma membrane;Vesicles(Enhanced)	(M184)PID ECADHERIN KERATINOCYTE PATHWAY; (M266)PID NCADHERIN PATHWAY; (M156)PID ECADHERIN NASCENT AJ PATHWAY	0	1	1	1	1	0	0	0	0
LGALS3BP	galectin 3 binding protein				0	0	0	0	0	0	0	0	0
LTN1	listerin E3 ubiquitin protein ligase 1	Enzymes/ENZYME proteins/Transferases	Cytosol(Enhanced)		0	0	1	0	0	0	0	1	0
METAP1	methionyl aminopeptidase 1	Enzymes/{ENZYME proteins/Hydrolases,Peptidases/Metallopeptidases}	Cytosol;Nucleoplasm;Plasma membrane(Approved)		0	0	0	0	0	0	0	1	0
PDLIM2	PDZ and LIM domain 2		Actin filaments;Focal adhesion sites(Approved)		0	0	0	0	0	0	0	0	0
PDLIM3	PDZ and LIM domain 3				0	0	0	0	0	0	0	0	0
PDLIM7	PDZ and LIM domain 7		Actin filaments;Focal adhesion sites(Enhanced)	(M82)PID RET PATHWAY	0	0	0	0	0	0	0	0	0
PLD3	phospholipase D family member 3	Enzymes/ENZYME proteins/Hydrolases		(M15743)ST GA12 PATHWAY; (M7416)ST GAQ PATHWAY; (M12645)ST GA13 PATHWAY	0	0	0	0	0	0	0	0	0
PPP6C	protein phosphatase 6 catalytic subunit	Enzymes/ENZYME proteins/Hydrolases			0	0	0	0	0	0	0	0	0
PRKDC	protein kinase, DNA-activated, catalytic subunit	Enzymes/{ENZYME proteins/Transferases,Kinases/Atypical kinases}	Nucleoplasm(Enhanced)	(M42)PID DNA PK PATHWAY; (M258)PID BARD1 PATHWAY; (M249)PID PI3KCI AKT PATHWAY	1	1	0	1	0	0	0	0	0
RAB7A	RAB7A, member RAS oncogene family		Lysosomes(Supported)	(M210)PID IL8 CXCR2 PATHWAY; (M142)PID AJDISS 2PATHWAY; (M54)PID IL12 2PATHWAY	0	1	0	0	1	0	0	0	1
RIPK2	receptor interacting serine/threonine kinase 2	Enzymes/{ENZYME proteins/Transferases,Kinases/TKL Ser/Thr protein kinases}	Cytosol(Enhanced)	(M37)PID NFKAPPAB CANONICAL PATHWAY; (M54)PID IL12 2PATHWAY; (M153)PID P75 NTR PATHWAY	1	1	0	1	0	0	0	0	0
RNF114	ring finger protein 114	Enzymes/ENZYME proteins/Transferases	Cytosol(Supported)Plasma membrane(Approved)		0	0	0	0	0	0	0	0	0
RNF213	ring finger protein 213	Enzymes/ENZYME proteins/Transferases	Cytosol(Supported)		0	0	1	0	0	0	0	0	0
RNH1	ribonuclease/angiogenin inhibitor 1		Cytosol(Enhanced)Nucleoplasm(Supported)		0	0	0	0	0	0	1	0	0
ROCK2	Rho associated coiled-coil containing protein kinase 2	Enzymes/{ENZYME proteins/Transferases,Kinases/AGC Ser/Thr protein kinases}	Cytosol(Supported)	(M138)PID THROMBIN PAR4 PATHWAY; (M63)PID AVB3 OPN PATHWAY; (M16801)SIG REGULATION OF THE ACTIN CYTOSKELETON BY RHO GTPASES	0	1	0	1	0	0	1	1	0
RSU1	Ras suppressor protein 1		Vesicles(Approved)		0	1	0	1	0	0	0	0	0
SLFN13	schlafen family member 13		Cytokinetic bridge(Approved)		0	0	0	0	0	0	1	0	0
SRI	sorcin		Cytosol;Nucleoplasm(Supported)		0	1	0	0	0	0	0	0	0
SRP19	signal recognition particle 19	Transporters/Primary Active Transporters			0	0	0	0	1	0	0	0	0
TGFB1I1	transforming growth factor beta 1 induced transcript 1		Focal adhesion sites(Supported)Cytosol(Approved)	(M58)PID AR PATHWAY	1	0	0	0	0	0	0	0	0
TNPO1	transportin 1	Transporters/Transporter channels and pores	Cytoplasmic bodies;Cytosol;Nucleoplasm(Supported)		0	0	0	0	1	0	1	0	0
TOM1	target of myb1 membrane trafficking protein		Cytosol;Microtubule organizing center;Plasma membrane(Approved)	(M195)PID CMYB PATHWAY	0	0	0	0	0	0	0	0	1
TOR2A	torsin family 2 member A				1	0	1	0	0	0	0	0	0
TRAF2	TNF receptor associated factor 2	Enzymes/ENZYME proteins/Transferases	Cytosol(Enhanced)	(M20)PID P38 MKK3 6PATHWAY; (M79)PID TRAIL PATHWAY; (M18030)ST TUMOR NECROSIS FACTOR PATHWAY	1	1	1	1	0	0	0	0	0
TRAFD1	TRAF-type zinc finger domain containing 1		Cytosol;Nucleoplasm(Approved)		0	0	0	0	0	0	0	0	0
TSNAX	translin associated factor X		Cytosol;Nucleoplasm(Supported)		0	0	0	0	0	0	0	0	0
TXNDC17	thioredoxin domain containing 17				0	1	0	0	0	0	0	0	0
UBAP2L	ubiquitin associated protein 2 like		Cytosol;Nuclear speckles(Approved)		0	0	0	0	0	0	0	0	0
