# Supplementary material for: SLFN11 Negatively Regulates Noncanonical NFκB Signaling to Promote Glioblastoma Progression
Source: Cancer Res Commun. 2022 Sep 13;2(9):966–78. doi: 10.1158/2767-9764.CRC-22-0192 (PMC9648417; doi:10.1158/2767-9764.CRC-22-0192)
Supplement: Supplementary Table S4 — lists proteins that were found to bind SLFN11 after irradiation. [file crc-22-0192-s04.xlsx]

## Sheet: Annotation
Supplementary Table S4: Gene ontology of the proteins that bind SLFN11 after irradiation
Gene Symbol	Description	Protein Function (Protein Atlas)	Subcellular Location (Protein Atlas)	Canonical Pathways_x000D_	R-HSA-446652 Interleukin-1 family signaling	hsa04621 NOD-like receptor signaling pa	GO:0009896 positive regulation of catabol
ARFGAP3	ADP ribosylation factor GTPase activating protein 3		Cytosol;Golgi apparatus(Supported)		0	0	0
ATG4B	autophagy related 4B cysteine peptidase	Enzymes/Peptidases/Cysteine-type peptidases	Cytosol;Nucleoplasm(Approved)		0	0	1
DCK	deoxycytidine kinase	Enzymes/ENZYME proteins/Transferases	Nucleus(Supported)		0	0	0
DCTPP1	dCTP pyrophosphatase 1	Enzymes/ENZYME proteins/Hydrolases	Cytosol;Nucleoplasm(Approved)		0	0	0
DNAJB11	DnaJ heat shock protein family (Hsp40) member B11		Endoplasmic reticulum(Supported)		0	0	0
DNAJC7	DnaJ heat shock protein family (Hsp40) member C7		Cytosol;Nucleoplasm(Supported)		0	0	1
EEF1B2	eukaryotic translation elongation factor 1 beta 2		Cytosol;Nucleoli fibrillar center(Approved)		0	0	0
MICALL1	MICAL like 1		Cell Junctions;Cytosol;Microtubule organizing center(Supported)		0	0	0
NFKB2	nuclear factor kappa B subunit 2	Transcription factors/Immunoglobulin fold	Cytosol;Nucleoplasm(Approved)	(M7416)ST GAQ PATHWAY; (M18030)ST TUMOR NECROSIS FACTOR PATHWAY; (M12705)SIG CD40PATHWAYMAP	1	0	0
OTUD7B	OTU deubiquitinase 7B	Enzymes/{ENZYME proteins/Hydrolases,Peptidases/Cysteine-type peptidases}	Microtubules;Nucleoplasm(Approved)		1	0	0
PLCB3	phospholipase C beta 3	Enzymes/ENZYME proteins/Hydrolases	Nucleoplasm(Enhanced)	(M252)PID IL8 CXCR1 PATHWAY; (M213)PID AR NONGENOMIC PATHWAY; (M210)PID IL8 CXCR2 PATHWAY	1	1	0
PSMC4	proteasome 26S subunit, ATPase 4		Cytosol;Nucleus(Supported)		1	0	1
RAPGEF2	Rap guanine nucleotide exchange factor 2		Vesicles(Supported)Centrosome;Nucleoplasm(Approved)		1	0	0
RCN1	reticulocalbin 1		Endoplasmic reticulum(Enhanced)		0	0	0
RCN2	reticulocalbin 2		Endoplasmic reticulum(Enhanced)		0	0	0
SEC16A	SEC16 homolog A, endoplasmic reticulum export factor		Endoplasmic reticulum;Golgi apparatus(Supported)		0	0	0
TBK1	TANK binding kinase 1	Enzymes/{ENZYME proteins/Transferases,Kinases};RAS pathway related proteins	Nucleoplasm(Supported)		1	1	1
THUMPD3	THUMP domain containing 3		Cytosol;Nucleoli(Approved)		0	0	0
TRAF6	TNF receptor associated factor 6	Enzymes/ENZYME proteins/Transferases	Mitochondria;Nucleoli(Supported)	(M37)PID NFKAPPAB CANONICAL PATHWAY; (M20)PID P38 MKK3 6PATHWAY; (M45)PID CD40 PATHWAY	1	1	0
TRIP6	thyroid hormone receptor interactor 6		Cytosol;Focal adhesion sites(Supported)Plasma membrane(Approved)	(M15)PID LYSOPHOSPHOLIPID PATHWAY; (M167)PID AP1 PATHWAY	1	1	0
